# Supplementary material for: Targeting OLFML3 in Colorectal Cancer Suppresses Tumor Growth and Angiogenesis, and Increases the Efficacy of Anti-PD1 Based Immunotherapy
Source: Cancers (Basel). 2021 Sep 15;13(18):4625. doi: 10.3390/cancers13184625 (PMC8464773; doi:10.3390/cancers13184625)
Supplement: Supplementary file 1 [file cancers-13-04625-s001.zip]

Archive with 11 entries (10 files):
- Figures and Supplementary documents/Supplementary Figure legends.pdf
- Figures and Supplementary documents/Supplementary Figures/
- Figures and Supplementary documents/Supplementary Figures/Figure S1.pdf
- Figures and Supplementary documents/Supplementary Figures/Figure S2.pdf
- Figures and Supplementary documents/Supplementary Figures/Figure S3.pdf
- Figures and Supplementary documents/Supplementary Figures/Figure S4.pdf
- Figures and Supplementary documents/Supplementary Figures/Figure S5.pdf
- Figures and Supplementary documents/Supplementary Figures/Figure S6.pdf
- Figures and Supplementary documents/Supplementary Figures/Figure S7.pdf
- Figures and Supplementary documents/Supplementary Figures/Figure S8.pdf
- Figures and Supplementary documents/Supplementary_informations.pdf
